# Supplementary material for: Development of Novel Pyridine-Thiazole Hybrid Molecules as Potential Anticancer Agents
Source: Molecules. 2022 Sep 21;27(19):6219. doi: 10.3390/molecules27196219 (PMC9570594; doi:10.3390/molecules27196219)
Supplement: Supplementary file 1 [file molecules-27-06219-s001.zip]

Archive with 1 entries (1 files):
- molecules-1906381-supplementary.pdf
